# Supplementary material for: Pooling as a strategy for the timely diagnosis of soil-transmitted helminths in stool: value and reproducibility
Source: Parasit Vectors. 2019 Sep 16;12:443. doi: 10.1186/s13071-019-3693-3 (PMC6745781; doi:10.1186/s13071-019-3693-3)
Supplement: Supplementary file 1 — Additional file 1: Table S1. Raw numbers of true positives/negatives for both ‛seedingʼ experiment (Smith College) using N. americanus egg counts and field-sample testing (Smith College and Natural History Museum) for both individual samples and pools. [file 13071_2019_3693_MOESM1_ESM.xlsx]

## Sheet: Table S1
Raw numbers of true positives/negatives for both 'seeding' experiment (Smith College) using N. americanus egg counts and field-sample testing (Smith College and Natural History Museum) for both individual samples and pools
Field-sample testing												Seeding experiment
Natural History Museum NHM						Smith College SC						Smith College SC
N. americanus		Individual aliquot				A. lumbricoides		Individual aliquots				N. americanus		Individual aliquot
		Pos	Neg	Total				Pos	Neg	Total				Pos	Neg	Total
Pooling	Pos	22	0	22		Pooling	Pos	40	0	40		Pooling	Pos	40	0	40
	Neg	9	35	44			Neg	0	16	16			Neg	0	4	4
	Total	31	35	66			Total	40	16	56			Total	40	4	44
						T. trichiura		Individual aliquots
A. lumbricoides		Individual aliquot						Pos	Neg	Total
		Pos	Neg	Total		Pooling	Pos	32	0	32
Pooling	Pos	18	0	18			Neg	8	16	24
	Neg	8	46	54			Total	40	16	56
	Total	26	46	72
						S. stercoralis		Individual aliquot
								Pos	Neg	Total
T. trichiura		Individual aliquot				Pooling	Pos	4	6	10
		Pos	Neg	Total			Neg	0	26	26
Pooling	Pos	30	1	31			Total	4	32	36
	Neg	16	41	57
	Total	46	42	88
						A. ceylanicum		Individual aliquot
								Pos	Neg	Total
A. ceylanicum		Individual aliquot				Pooling	Pos	16	0	16
		Pos	Neg	Total			Neg	0	20	20
Pooling	Pos	18	2	20			Total	16	20	36
	Neg	4	36	40
	Total	22	38	60
S. stercoralis		Individual aliquot
		Pos	Neg	Total
Pooling	Pos	7	2	9
	Neg	3	48	51
	Total	10	50	60
